# Supplementary material for: Effects of auxin derivatives on phenotypic plasticity and stress tolerance in five species of the green alga Desmodesmus (Chlorophyceae, Chlorophyta)
Source: PeerJ. 2020 Mar 9;8:e8623. doi: 10.7717/peerj.8623 (PMC7067201; doi:10.7717/peerj.8623)
Supplement: Supplemental Information 5 [file peerj-08-8623-s005.xlsx]

## Sheet: fig 1
fig 1a
	day1	day3	day5	day7	day9		day1			day3			day5			day7			day9
control	0.05	0.288667	0.513	0.876333	1.04967		0.057	0.043	0.05	0.241	0.328	0.297	0.451	0.577	0.511	0.904	0.816	0.909	0.969	1.078	1.102
300 IAA	0.053	0.154667	0.237333	0.556667	0.778		0.059	0.045	0.052	0.167	0.156	0.141	0.288	0.176	0.248	0.557	0.562	0.551	0.738	0.815	0.781
300 24D	0.053	0.145	0.130667	0.096	0.0893333		0.05	0.049	0.06	0.151	0.153	0.131	0.126	0.134	0.132	0.103	0.096	0.089	0.084	0.09	0.094
300 NAA	0.055	0.0776667	0.087	0.0553333	0.043		0.055	0.066	0.044	0.076	0.075	0.082	0.09	0.086	0.085	0.053	0.063	0.05	0.046	0.045	0.038
300 TIBA	0.0569	0.06	0.0313333	0.0303333	0.0286667		0.055	0.06	0.056	0.039	0.043	0.038	0.028	0.03	0.036	0.028	0.03	0.033	0.027	0.027	0.032
300 Bbo	0.053	0.0286667	0.0156667	0.0133333	0.00933333		0.058	0.041	0.06	0.03	0.026	0.03	0.018	0.013	0.016	0.012	0.018	0.01	0.01	0.012	0.006
			Day 1	3	5	7	9
		control	0.007	0.0440946	0.0630238	0.05231	0.0708825
		300 IAA	0.007	0.0130512	0.0567568	0.00550757	0.0385876
		300 24D	0.00608276	0.0121655	0.00416333	0.007	0.00503322
		300 NAA	0.011	0.00378594	0.00264575	0.00680686	0.0043589
		300 TIBA	0.00264575	0.00264575	0.00416333	0.00251661	0.00288675
		300 Bbo	0.0104403	0.0023094	0.00251661	0.00416333	0.00305505
fig 1b
	day1	day3	day5	day7	day9		day1			day3			day5			day7			day9
control	0.05	0.288667	0.513	0.876333	1.04967		0.057	0.043	0.05	0.241	0.328	0.297	0.451	0.577	0.511	0.904	0.816	0.909	0.969	1.078	1.102
200 IAA	0.055	0.220667	0.333667	0.805	0.942333		0.059	0.053	0.053	0.207	0.216	0.239	0.384	0.399	0.218	0.864	0.754	0.797	0.976	0.906	0.945
200 24D	0.058	0.156667	0.165	0.160667	0.256333		0.058	0.044	0.051	0.162	0.147	0.161	0.161	0.163	0.171	0.178	0.148	0.156	0.224	0.331	0.214
200 NAA	0.049	0.0883333	0.106	0.092	0.0843333		0.06	0.06	0.049	0.071	0.096	0.098	0.105	0.103	0.11	0.088	0.092	0.096	0.106	0.066	0.081
200 TIBA	0.051	0.0626667	0.0533333	0.0503333	0.0493333		0.058	0.044	0.051	0.059	0.058	0.071	0.055	0.051	0.054	0.047	0.055	0.049	0.044	0.045	0.059
200 Bbo	0.053	0.026	0.018	0.0106667	0.00766667		0.052	0.051	0.056	0.026	0.026	0.026	0.017	0.018	0.019	0.009	0.009	0.014	0.006	0.007	0.01
		SD	Day 1	3	5	7	9
		control	0.007	0.0440946	0.0630238	0.05231	0.0708825
		200 IAA	0.0034641	0.0165025	0.100451	0.0554346	0.0350761
		200 24D	0.007	0.0083865	0.0052915	0.0155349	0.0648563
		200 NAA	0.00635085	0.0150444	0.00360555	0.004	0.0202073
		200 TIBA	0.007	0.00723418	0.00208167	0.00416333	0.0083865
		200 Bbo	0.00264575	4.24919e-18	0.001	0.00288675	0.00208167
fig 1c
	day1	day3	day5	day7	day9		day1			day3			day5			day7			day9
control	0.05	0.288667	0.513	0.876333	1.04967		0.059	0.056	0.059	0.241	0.328	0.297	0.451	0.577	0.511	0.904	0.816	0.909	0.969	1.078	1.102
100 IAA	0.058	0.246667	0.483667	0.872667	1.05933		0.053	0.053	0.053	0.264	0.235	0.241	0.512	0.474	0.465	0.875	0.852	0.891	1.047	1.05	1.081
100 24D	0.053	0.218	0.4	0.753333	1.00233		0.06	0.046	0.053	0.237	0.219	0.198	0.44	0.403	0.357	0.722	0.762	0.776	1.027	1.05	0.93
100 NAA	0.054	0.136667	0.16	0.189333	0.449667		0.055	0.052	0.058	0.143	0.154	0.113	0.135	0.19	0.155	0.18	0.176	0.212	0.479	0.524	0.346
100 TIBA	0.055	0.094	0.135333	0.32	0.584667		0.241	0.328	0.297	0.099	0.094	0.089	0.147	0.128	0.131	0.315	0.315	0.33	0.564	0.592	0.598
100 BBo	0.055	0.0773333	0.08	0.111667	0.115667		0.054	0.053	0.058	0.075	0.075	0.082	0.066	0.08	0.094	0.12	0.073	0.142	0.112	0.071	0.164
		SD	Day 1	3	5	7	9
		control	0.007	0.0440946	0.0630238	0.05231	0.0708825
		100 IAA	0.058	0.015308	0.0249466	0.0196044	0.0188237
		100 24D	0	0.0195192	0.0415812	0.0280238	0.0636894
		100 NAA	0.007	0.0212211	0.0278388	0.0197315	0.0925545
		100 TIBA	0.00264575	0.005	0.0102144	0.00866025	0.0181475
		100 BBo	0.003	0.00404145	0.014	0.0352467	0.0466083
																control	0.969	1.078	1.102
																100 IAA	1.047	1.05	1.081
																200 IAA	0.976	0.906	0.945
																300 IAA	0.738	0.815	0.781
																100 24D	1.027	1.05	0.93
																200 24D	0.224	0.331	0.214
			Day 1	3	5	7	9									300 24D	0.084	0.09	0.094
		control	0.007	0.0440946	0.0630238	0.05231	0.0708825									100 NAA	0.479	0.524	0.346
		100 IAA	0.058	0.015308	0.0249466	0.0196044	0.0188237									200 NAA	0.106	0.066	0.081
		200 IAA	0.0034641	0.0165025	0.100451	0.0554346	0.0350761									300 NAA	0.046	0.045	0.038
		300 IAA	0.007	0.0130512	0.0567568	0.00550757	0.0385876									100 TIBA	0.112	0.071	0.164
		100 24D	0	0.0195192	0.0415812	0.0280238	0.0636894									200 TIBA	0.044	0.045	0.059
		200 24D	0.007	0.0083865	0.0052915	0.0155349	0.0648563									300 TIBA	0.027	0.027	0.032
		300 24D	0.00608276	0.0121655	0.00416333	0.007	0.00503322									100 BBo	0.564	0.592	0.598
		100 NAA	0.007	0.0212211	0.0278388	0.0197315	0.0925545									200 Bbo	0.006	0.007	0.01
		200 NAA	0.00635085	0.0150444	0.00360555	0.004	0.0202073									300 Bbo	0.01	0.012	0.006
		300 NAA	0.011	0.00378594	0.00264575	0.00680686	0.0043589
		100 TIBA	0.003	0.00404145	0.014	0.0352467	0.0466083
		200 TIBA	0.007	0.00723418	0.00208167	0.00416333	0.0083865
		300 TIBA	0.00264575	0.00264575	0.00416333	0.00251661	0.00288675
		100 BBo	0.00264575	0.005	0.0102144	0.00866025	0.0181475
		200 Bbo	0.00264575	4.24919e-18	0.001	0.00288675	0.00208167
		300 Bbo	0.0104403	0.0023094	0.00251661	0.00416333	0.00305505

## Sheet: fig 2
JYC008 Control	Day1			Day3			Day5			Day7			Day9
4-cell	211	198	217	236	224	196	217	222	204	188	243	205	197	206	202
2-cell	68	28	59	43	34	57	60	55	18	27	33	47	50	70	21
1-cell	151	166	143	167	177	164	142	133	150	122	201	161	122	150	145
big unit	0	0	0	0	0	0	0	0	0	0	0	0	0	0	0
8-cell	2	0	0	0	0	0	2	4	0	0	0	0	3	2	3
total	432	392	419	446	435	417	421	414	372	337	477	413	372	428	371
cell average
	Day1			Day3			Day5			Day7			Day9
unicell	151	166	143	167	177	164	142	133	150	122	201	161	122	150	145
2-cell	136	56	118	86	68	114	120	110	36	54	66	94	100	140	42
4-cell	844	792	868	944	896	784	868	888	816	752	972	820	788	824	808
8-cell	0	0	0	0	0	0	0	0	0	0	0	0	0	0	0
total	1131	1014	1129	1197	1141	1062	1130	1131	1002	928	1239	1075	1010	1114	995
average	2.61806	2.58673	2.69451	2.68386	2.62299	2.54676	2.68409	2.73188	2.69355	2.75371	2.59748	2.60291	2.71505	2.6028	2.68194
JYC008 300IAA	Day1			Day3			Day5			Day7			Day9
4-cell	201	211	155	189	201	211	100	87	121	50	45	64	67	44	32
2-cell	66	56	34	55	52	64	30	34	26	22	27	18	24	11	28
1-cell	144	164	122	144	124	155	124	134	155	168	177	201	211	231	198
big unit	0	0	0	0	0	0	0	1	3	10	15	13	21	22	20
8-cell	5	2	1	0	3	3	0	0	0	0	0	0	0	0	0
total	416	433	312	388	380	433	254	256	305	250	264	296	323	308	278
cell average
	Day1			Day3			Day5			Day7			Day9
unicell	144	164	122	144	124	155	124	135	158	178	192	214	232	253	218
2-cell	132	112	68	110	104	128	60	68	52	44	54	36	48	22	56
4-cell	804	844	620	756	804	844	400	348	484	200	180	256	268	176	128
8-cell	8	0	8	0	8	0	0	0	0	0	0	0	0	0	0
total	1088	1120	818	1010	1040	1127	584	551	694	422	426	506	548	451	402
average	2.61538	2.58661	2.62179	2.60309	2.73684	2.60277	2.29921	2.15234	2.27541	1.688	1.61364	1.70946	1.69659	1.46429	1.44604
JYC008 300 24-D	Day1			Day3			Day5			Day7			Day9
4-cell	232	151	189	176	211	188	167	189	201	224	199	168	243	251	244
2-cell	51	49	63	85	47	61	46	70	28	77	66	70	45	40	33
1-cell	134	101	122	122	134	101	155	111	133	171	110	108	161	211	133
big unit	0	0	0	0	0	0	0	0	0	0	0	0	0	0	0
8-cell	3	1	2	1	2	1	6	5	1	3	0	1	3	2	1
total	420	302	376	384	394	351	374	375	363	475	375	347	452	504	411
cell average
	Day1			Day3			Day5			Day7			Day9
unicell	134	101	122	122	134	101	155	111	133	171	110	108	161	211	133
2-cell	102	98	126	170	94	122	92	140	56	154	132	140	90	80	66
4-cell	928	604	756	704	844	752	668	756	804	896	796	672	972	1004	976
8-cell	8	0	8	0	8	0	0	0	0	0	0	0	0	0	0
total	1172	803	1012	996	1080	975	915	1007	993	1221	1038	920	1223	1295	1175
average	2.79048	2.65894	2.69149	2.59375	2.74112	2.77778	2.44652	2.68533	2.73554	2.57053	2.768	2.6513	2.70575	2.56944	2.85888
JYC008 300 NAA	Day1			Day3			Day5			Day7			Day9
4-cell	222	187	166	251	204	175	238	207	261	174	189	166	173	209	236
2-cell	34	58	60	61	33	29	50	49	61	33	28	75	75	36	51
1-cell	151	174	167	239	221	155	207	233	201	242	161	130	119	127	154
big unit	0	0	0	0	0	0	0	0	0	0	0	0	0	0	0
8-cell	2	0	0	1	0	0	3	0	0	2	0	0	1	0	0
total	409	419	393	552	458	359	498	489	523	451	378	371	368	372	441
cell average
	Day1			Day3			Day5			Day7			Day9
unicell	151	174	167	239	221	155	207	233	201	242	161	130	119	127	154
2-cell	68	116	120	122	66	58	100	98	122	66	56	150	150	72	102
4-cell	888	748	664	1004	816	700	952	828	1044	696	756	664	692	836	944
8-cell	8	0	8	0	0	0	0	0	0	0	0	0	0	0	0
total	1115	1038	959	1365	1103	913	1259	1159	1367	1004	973	944	961	1035	1200
average	2.72616	2.47733	2.4402	2.47283	2.4083	2.54318	2.52811	2.37014	2.61377	2.22616	2.57407	2.54447	2.61141	2.78226	2.72109
Fig 2a		Day1	Day3	Day5	Day7	Day9			Control	300µM IAA	300µM 2,4-D	300µM NAA
	Control	2.63657	2.68386	2.6969	2.75371	2.73713		Day 1	2.64564	2.60793	2.7236	2.6479
		2.58673	2.64138	2.75854	2.59748	2.61502		Day 3	2.624	2.64757	2.71378	2.68059
		2.7136	2.54676	2.69355	2.60291	2.7038		Day 5	2.71633	2.24232	2.65038	2.70401
	IAA	2.61538	2.60309	2.29921	1.688	1.69659		Day 7	2.65137	1.67037	2.67127	2.64824
		2.58661	2.73684	2.15234	1.61364	1.46429		Day 9	2.68532	1.53564	2.72312	2.70492
		2.62179	2.60277	2.27541	1.70946	1.44604		SD
	24D	2.79714	2.60052	2.48641	2.58686	2.72383		Day 1	0.104519	0.0187424	0.0664755	0.155493
		2.66777	2.7551	2.72162	2.768	2.57968		Day 3	0.0985227	0.0773132	0.0992708	0.0590893
		2.70588	2.78571	2.74309	2.65896	2.86585		Day 5	0.0642667	0.0788271	0.142402	0.123588
	NAA	2.72616	2.67283	2.52811	2.72616	2.61141		Day 7	0.112013	0.0502867	0.0911936	0.19289
		2.57733	2.52576	2.77014	2.57407	2.78226		Day 9	0.129075	0.139688	0.143088	0.0865625
		2.5402	2.54318	2.61377	2.54447	2.72109
Fig 2b		Day 1	Day 3	Day 5	Day 7	Day 9
	unicell	153.333	169.333	141.667	161.333	139
	2-cell	51.6667	44.6667	44.3333	35.6667	47
	4-cell	208.667	218.667	214.333	212	201.667
	8-cell	0.666667	0	2	0	3
Fig 2c
		Day 1	Day 3	Day 5	Day 7	Day 9
	unit cell	143.333	141	137.667	182	213.333
	2-cell	52	57	30	22.3333	21
	4-cell	189	200.333	102.667	53	47.6667
	8-cell	2.60793	2.60309	2.60309	0	0
	big unit	0	0	0	6	10
Fig 2d		Day 1	Day 3	Day 5	Day 7	Day 9
	unicell	119	119	133	129.667	168.333
	2-cell	54.3333	64.3333	48	71	39.3333
	4-cell	190.667	191.667	185.667	197	246
	8-cell	2	1.33333	4	1.33333	2
	big unit	0	0	0	0	0
Fig 2e		Day 1	Day 3	Day 5	Day 7	Day 9
	unicell	164	205	213.667	177.667	133.333
	2-cell	50.6667	41	53.3333	45.3333	54
	4-cell	191.667	210	235.333	176.333	206
	8-cell	0.666667	0.333333	1	0.666667	0.333333
	big unit	0	0	0	0	0

## Sheet: fig 4
Fig4 a,b
	0μM			100μM			200 μM			300 μM			400 μM
4-cell	224	276	277	284	265	258	217	197	207	121	82	86	37	27	19
2-cell	44	41	48	52	43	32	78	86	96	193	197	207	167	164	168
1-cell	32	6	8	4	6	5	23	19	5	15	5	19	84	81	16
big unit	0	0	0	0	0	0	0	0	0	0	0	0	0	0	0
8-cell	1	0	1	0	1	0	0	0	0	0	0	0	0	0	0
total	301	323	334	340	315	295	318	302	308	329	284	312	288	272	203
cell average
	0μM			100μM			200 μM			300 μM			400 μM
unicell	32	6	8	4	6	5	23	19	5	15	5	19	84	81	16
2-cell	88	82	96	104	86	64	156	172	192	386	394	414	334	328	336
4-cell	896	1104	1108	1136	1060	1032	868	788	828	484	328	344	148	108	76
8-cell	8	0	8	0	8	0	0	0	0	0	0	0	0	0	0
total	1024	1192	1220	1244	1160	1101	1047	979	1025	885	727	777	566	517	428
average	3.40199	3.6904	3.65269	3.65882	3.68254	3.7322	3.29245	3.24172	3.32792	2.68997	2.55986	2.49038	1.96528	1.90074	2.10837
Fig4 a					average	SD
	0	3.40199	3.6904	3.65269	3.5817	0.0424006
	100	3.65882	3.68254	3.7322	3.69119	0.00474326
	200	3.29245	3.24172	3.32792	3.28737	0.0963516
	300	2.68997	2.55986	2.49038	2.58007	0.0485272
	400	1.96528	1.90074	2.10837	1.99146	0.0766018
Fig4 b
		0	100	200	300	400
	unicell	15.3333	5	15.6667	13	60.3333
	2-cell	88.6667	84.6667	173.333	398	332.667
	4-cell	1036	1076	828	385.333	110.667
	8-cell	0	0	0	0	0
	big unit	0	0	0	0	0
Fig4 c,d
	0μM			100μM			200 μM			300 μM			400 μM			500μM
4-cell	3	15	1	9	3	4	8	6	7	45	33	30	16	8	29	3	3	7
2-cell	52	62	72	109	95	101	109	95	101	187	82	121	200	157	243	158	162	148
1-cell	243	257	287	238	287	254	279	243	196	267	203	196	79	72	107	44	70	62
big unit	0	0	0	0	0	0	0	0	0	0	0	0	0	0	0	1	3	2
8-cell	0	0	0	0	0	0	0	0	0	0	0	0	0	0	0	0	0	0
total	298	334	360	356	385	359	396	344	304	499	318	347	295	237	379	206	238	219
cell average
	0μM			100μM			200 μM			300 μM			400 μM			500μM
unicell	243	257	287	238	287	254	279	243	196	267	203	196	79	72	107	45	73	64
2-cell	104	124	144	218	190	202	218	190	202	374	164	242	400	314	486	316	324	296
4-cell	12	60	4	36	12	16	32	24	28	180	132	120	64	32	116	12	12	28
8-cell	0	0	0	0	0	0	0	0	0	0	0	0	0	0	0	0	0	0
total	359	441	443	492	497	472	529	457	426	821	499	558	543	418	709	373	409	388
average	1.2047	1.32036	1.23056	1.38202	1.29091	1.31476	1.33586	1.32849	1.40132	1.64529	1.56918	1.60807	1.84068	1.76371	1.87071	1.81068	1.71849	1.77169
Fig4 c					average	SD
	0	1.2047	1.32036	1.23056	1.25187	0.040245
	100	1.38202	1.29091	1.31476	1.32923	0.0385782
	200	1.33586	1.32849	1.40132	1.35522	0.0327326
	300	1.64529	1.56918	1.60807	1.60751	0.0310735
	400	1.84068	1.76371	1.87071	1.82503	0.0450611
	500	1.81068	1.71849	1.77169	1.76695	0.0377861
Fig4 d		0	100	200	300	400	500
	unicell	262.333	259.667	239.333	222	86	60.6667
	2-cell	124	203.333	203.333	260	400	312
	4-cell	25.3333	21.3333	28	144	70.6667	17.3333
	8-cell	0	0	0	0	0	0
	big unit	0	0	0	0	0	0
Fig4 e,f		0μM			100μM			200 μM			300 μM			400 μM
	4-cell	159	155	143	146	152	149	166	151	126	111	145	126	134	143	152
	2-cell	112	135	118	116	116	125	207	106	126	111	161	143	84	116	98
	1-cell	28	24	41	42	41	27	42	53	61	31	41	49	78	62	54
	big unit	0	0	0	0	0	0	0	0	0	0	0	0	0	0	0
	8-cell	0	0	0	0	0	0	0	0	0	0	0	0	0	0	0
	total	299	314	302	304	309	301	415	310	313	253	347	318	296	321	304
	cell average
		0μM			100μM			200 μM			300 μM			400 μM
	unicell	28	24	41	42	41	27	42	53	61	31	41	49	78	62	54
	2-cell	224	270	236	232	232	250	414	212	252	222	322	286	168	232	196
	4-cell	636	620	572	584	608	596	664	604	504	444	580	504	536	572	608
	8-cell	0	0	0	0	0	0	0	0	0	0	0	0	0	0	0
	total	888	914	849	858	881	873	1120	869	817	697	943	839	782	866	858
	average	2.9699	2.91083	2.81126	2.82237	2.85113	2.90033	2.6988	2.80323	2.61022	2.75494	2.71758	2.63836	2.64189	2.69782	2.82237
Fig4 e						average	SD
		0	2.9699	2.91083	2.81126	2.89733	0.0607991
		100	2.82237	2.85113	2.90033	2.85794	0.0326748
		200	2.6988	2.80323	2.61022	2.70408	0.0788814
		300	2.75494	2.71758	2.63836	2.70363	0.0486036
		400	2.64189	2.69782	2.82237	2.74315	0.0754337
Fig 4f
			0	100	200	300	400
		unicell	31	36.6667	52	40.3333	64.6667
		2-cell	243.333	238	292.667	276.667	198.667
		4-cell	609.333	596	590.667	509.333	572
		8-cell	0	0	0	0	0
		big unit	0	0	0	0	0

## Sheet: fig5
Fig5 a b
	0μM			100μM			200 μM			300 μM			400 μM
4-cell	277	284	274	270	265	266	271	281	291	277	273	288	274	221	251
2-cell	44	36	44	50	43	45	30	34	54	32	49	37	60	38	43
1-cell	5	6	8	4	5	5	4	2	3	4	5	4	2	0	5
big unit	0	0	0	0	0	0	0	0	0	0	0	0	0	0	0
8-cell	2	0	0	0	0	0	0	0	0	0	0	0	0	0	0
total
cell average	328	326	326	324	313	316	305	317	348	313	327	329	336	259	299
	0μM			100μM			200 μM			300 μM			400 μM
unicell	5	6	8	4	5	5	4	2	3	4	5	4	2	0	5
2-cell	88	72	88	100	86	90	60	68	108	64	98	74	120	76	86
4-cell	1108	1136	1096	1080	1060	1064	1084	1124	1164	1108	1092	1152	1096	884	1004
8-cell	16	0	0	0	0	0	0	0	0	0	0	0	0	0	0
total	1217	1214	1192	1184	1151	1159	1148	1194	1275	1176	1195	1230	1218	960	1095
average	3.71037	3.72393	3.65644	3.65432	3.67732	3.66772	3.76393	3.76656	3.66379	3.75719	3.65443	3.7386	3.625	3.70656	3.66221
Fig5 a
				average	SD
0	3.71037	3.72393	3.65644	3.69691	0.0204746
100	3.65432	3.67732	3.66772	3.66645	0.0204746
200	3.76393	3.76656	3.66379	3.73143	0.0478383
300	3.75719	3.65443	3.7386	3.71674	0.0447065
400	3.625	3.70656	3.66221	3.66459	0.0333409
Fig5 b
	0	100	200	300	400
unicell	6.33333	4.66667	3	4.33333	2.33333
2-cell	41.3333	46	39.3333	39.3333	47
4-cell	278.333	267	281	279.333	248.667
8-cell	0	0	0	0	0
big unit	0	0	0	0	0
Fig5 c d
				100μM			200 μM			300 μM			400 μM
4-cell	6	8	6	9	3	4	8	6	7	15	11	30	16	8	29
2-cell	70	73	61	62	88	42	56	72	44	66	27	42	33	51	67
1-cell	243	225	277	266	276	244	279	243	196	267	203	211	257	259	299
big unit	0	0	0	0	0	0	0	0	0	0	0	0	0	0	0
8-cell	0	0	0	0	0	0	0	0	0	0	0	0	0	0	0
total
cell average	319	306	344	337	367	290	343	321	247	348	241	283	306	318	395
	0μM			100μM			200 μM			300 μM			400 μM
unicell	243	225	277	266	276	244	279	243	196	267	203	211	257	259	299
2-cell	140	146	122	124	176	84	112	144	88	132	54	84	66	102	134
4-cell	24	32	24	36	12	16	32	24	28	60	44	120	64	32	116
8-cell	0	0	0	0	0	0	0	0	0	0	0	0	0	0	0
total	407	403	423	426	464	344	423	411	312	459	301	415	387	393	549
average	1.27586	1.31699	1.22965	1.26409	1.26431	1.18621	1.23324	1.28037	1.26316	1.31897	1.24896	1.46643	1.26471	1.23585	1.38987
Fig5 c					average	SD
	0	1.27586	1.31699	1.22965	1.27417	0.040245
	100	1.26409	1.26431	1.18621	1.2382	0.0428567
	200	1.23324	1.28037	1.26316	1.25892	0.0194755
	300	1.31897	1.24896	1.46643	1.34479	0.0906391
	400	1.26471	1.23585	1.38987	1.29681	0.0668524
Fig5 d
		0	100	200	300	400
	unicell	248.333	262	239.333	227	271.667
	2-cell	136	128	114.667	90	100.667
	4-cell	26.6667	21.3333	28	74.6667	70.6667
	8-cell	0	0	0	0	0
	big unit	0	0	0	0	0
Fig5 ef
	0μM			100μM			200 μM			300 μM			400 μM
4-cell	158	157	155	161	172	154	166	155	132	172	134	163	121	166	157
2-cell	108	129	133	121	126	147	132	160	111	132	121	133	106	171	162
1-cell	36	28	34	22	30	32	61	50	52	33	25	41	32	27	30
big unit	0	0	0	0	0	0	0	0	0	0	0	0	0	0	0
8-cell	0	0	0	0		0	0	0	0	0	0	0	0	0	0
total	302	314	322	304	328	333	359	365	295	337	280	337	259	364	349
cell average
	0μM			100μM			200 μM			300 μM			400 μM
unicell	36	28	34	22	30	32	61	50	52	33	25	41	32	27	30
2-cell	216	258	266	242	252	294	264	320	222	264	242	266	212	342	324
4-cell	632	628	620	644	688	616	664	620	528	688	536	652	484	664	628
8-cell	0	0	0	0	0	0	0	0	0	0	0	0	0	0	0
total	884	914	920	908	970	942	989	990	802	985	803	959	728	1033	982
average	2.92715	2.91083	2.85714	2.98684	2.95732	2.82883	2.75487	2.71233	2.71864	2.92285	2.86786	2.8457	2.81081	2.83791	2.81375
Fig5 e					average	SD
	0	2.92715	2.91083	2.85714	2.89837	0.0294378
	100	2.98684	2.95732	2.82883	2.92433	0.0733079
	200	2.75487	2.71233	2.71864	2.72862	0.0187459
	300	2.92285	2.86786	2.8457	2.8788	0.0324336
	400	2.81081	2.83791	2.81375	2.74315	0.0121416
Fig5 f
		0	100	200	300	400
	unicell	32.6667	28	54.3333	33	29.6667
	2-cell	246.667	262.667	268.667	257.333	292.667
	4-cell	626.667	649.333	604	625.333	592
	8-cell	0	0	0	0	0
	big unit	0	0	0	0	0

## Sheet: fig6 
fig6 a b
	0μM			100μM			200 μM			300 μM
4-cell	266	274	294	276	284	304	275	256	264	251	277	263
2-cell	35	40	49	37	23	64	48	38	51	20	37	32
1-cell	7	6	6	4	6	3	7	5	5	5	5	5
big unit				0	0	0	0	0	0	0	0	0
8-cell				0	0	0	0	0	0	0	0	0
total	308	320	349	317	313	371	330	299	320	276	319	300
cell average
	0μM			100μM			200 μM			300 μM
unicell	7	6	6	4	6	3	7	5	5	5	5	5
2-cell	70	80	98	74	46	128	96	76	102	40	74	64
4-cell	1064	1096	1176	1104	1136	1216	1100	1024	1056	1004	1108	1052
8-cell	0	0	0	0	0	0	0	0	0	0	0	0
total	1141	1182	1280	1182	1188	1347	1203	1105	1163	1049	1187	1121
average	3.70455	3.69375	3.66762	3.72871	3.79553	3.63073	3.64545	3.69565	3.63437	3.80072	3.721	3.73667
Fig6 a					average	SD
	0	3.73052	3.69375	3.69054	3.70494	0.019176
	100	3.72871	3.82109	3.63073	3.72684	0.0777247
	200	3.64545	3.69565	3.63437	3.65849	0.0266614
	300	3.80072	3.721	3.73667	3.7528	0.0344872
Fig6 b
		0	100	200	300
	unicell	6.33333	4.33333	5.66667	5
	2-cell	41.3333	41.3333	45.6667	29.6667
	4-cell	278	288	265	263.667
	8-cell	0	0	0	0
	big unit	0	0	0	0
fig6 c d
4-cell	24	15	1	9	3	4	8	6	7
2-cell	50	62	31	62	71	37	69	43	62
1-cell	222	244	301	288	292	265	292	255	212
big unit	0	0	0	0	0	0	0	0	0
8-cell	0	1	0	0	0	0	0	0	0
total	296	322	333	359	366	306	369	304	281
cell average
	0μM			100μM			200 μM
unicell	222	244	301	288	292	265	292	255	212
2-cell	100	124	62	124	142	74	138	86	124
4-cell	96	60	4	36	12	16	32	24	28
8-cell	0	8	0	0	0	0	0	0	0
total	418	436	367	448	446	355	462	365	364
average	1.41216	1.35404	1.1021	1.24791	1.21858	1.16013	1.25203	1.20066	1.29537
Fig 6c				average	SD
0	1.41216	1.35404	1.1021	1.29817	0.129676
100	1.24791	1.21858	1.16013	1.21616	0.0397357
200	1.25203	1.20066	1.29537	1.24935	0.0387139
Fig 6d
		0	100	200
	unicell	255.667	281.667	253
	2-cell	47.6667	56.6667	58
	4-cell	13.3333	5.33333	7
	8-cell	0	0.333333	0
	big unit	0	0	0
fig6 e f
	0μM			100μM			200 μM			300 μM
4-cell	161	175	151	155	189	143	166	138	144	162	145	173
2-cell	110	134	108	162	155	147	132	112	133	151	138	119
1-cell	28	31	30	25	27	26	21	32	30	22	51	43
big unit	0	0	0	0	0	0	0	0	0	0	0	0
8-cell	0	0	0	0		0	0	0	0	0	0	0
total	299	340	289	304	371	316	319	282	307	335	334	335
cell average
	0μM			100μM			200 μM			300 μM
unicell	28	31	30	22	27	26	21	32	30	22	51	43
2-cell	220	268	216	324	310	294	264	224	266	302	276	238
4-cell	644	700	604	620	756	572	664	552	576	648	580	692
8-cell	0	0	0	0	0	0	0	0	0	0	0	0
total	900	999	858	908	1101	892	949	808	872	972	907	973
average	3.01003	2.93824	2.96886	2.98684	2.96765	2.82278	2.97492	2.86525	2.84039	2.90149	2.71557	2.90448
fig6 e					average	SD
	0	3.01003	2.93824	2.96886	2.97238	0.0294168
	100	2.98684	2.96765	2.82278	2.92576	0.073235
	200	2.97492	2.86525	2.84039	2.89352	0.0584472
	300	2.90149	2.71557	2.90448	2.84051	0.0883573
fig6 f
\		0	100	200	300
	unicell	32.6667	28	54.3333	33
	2-cell	246.667	262.667	268.667	257.333
	4-cell	626.667	649.333	604	625.333
	8-cell	0	0	0	0
	big unit	0	0	0	0

## Sheet: fig7
Fig7 ab
	0μM			100μM			200 μM			300 μM			400 μM
4-cell	224	202	216	247	278	252	274	236	282	258	276	273	303	244	256
2-cell	106	116	114	32	30	18	28	51	30	38	28	51	61	46	21
1-cell	5	7	12	6	6	2	12	11	18	3	8	7	8	5	32
big unit	0	0	0	0	0	0	0	0	0	0	0	0	0	0	0
8-cell	0	0	0	0	0	0	0	1	0	0	0	0	0	0	0
total	335	325	342	285	314	272	314	299	330	299	312	331	372	295	309
cell average
	0μM			100μM			200 μM			300 μM			400 μM
unicell	5	7	12	6	6	2	12	11	18	3	8	7	8	5	32
2-cell	212	232	228	64	60	36	56	102	60	76	56	102	122	92	42
4-cell	896	808	864	988	1112	1008	1096	944	1128	1032	1104	1092	1212	976	1024
8-cell	0	0	0	0	0	0	0	0	0	0	0	0	0	0	0
total	1121	1047	1112	1058	1186	1046	1164	1057	1206	1111	1168	1201	1342	1073	1098
average	3.34627	3.22154	3.25146	3.71228	3.77707	3.84559	3.70701	3.53512	3.65455	3.71572	3.74359	3.6284	3.60753	3.63729	3.5534
Fig 7a				average	SD
0	3.34627	3.22154	3.25146	3.27309	0.0531678
100	3.71228	3.77707	3.84559	3.77831	0.0544297
200	3.70701	3.53512	3.65455	3.63222	0.0719268
300	3.71572	3.74359	3.6284	3.6959	0.0490697
400	3.60753	3.63729	3.5534	3.5994	0.0347262
Fig 7b
		0	100	200	300	400
	unicell	8	4.66667	13.6667	6	6.5
	2-cell	224	53.3333	72.6667	78	107
	4-cell	856	1036	1056	1076	1094
	8-cell	0	0	0	0	0
	big unit	0	0	0	0	0
Fig 7 cd
	0μM			100μM			200 μM			300 μM			400 μM
4-cell	210	207	216	220	208	217	197	214	213	222	207	206	188	243	201
2-cell	104	129	133	121	126	147	132	160	111	132	121	133	155	154	133
1-cell	6	9	11	13	7	8	14	5	16	21	3	6	10	11	17
big unit	0	0	0	0	0	0	0	0	0	0	0	0	0	0	0
8-cell	0	0	0	0		0	0	0	0	0	0	0	0	0	0
total	320	345	360	304	341	372	343	379	340	375	331	345	353	408	351
cell average
	0μM			100μM			200 μM			300 μM			400 μM
unicell	6	9	11	22	7	8	14	5	16	21	3	6	10	11	17
2-cell	208	258	266	242	252	294	264	320	222	264	242	266	310	308	266
4-cell	840	828	864	880	832	868	788	856	852	888	828	824	752	972	804
8-cell	0	0	0	0	0	0	0	0	0	0	0	0	0	0	0
total	1062	1095	1149	908	1099	1170	1066	1181	1090	1173	1073	1096	1072	1291	1087
average	3.31875	3.17391	3.19167	2.98684	3.22287	3.14516	3.10787	3.11609	3.20588	3.128	3.24169	3.17681	3.03683	3.16422	3.09687
Fig 7c				average	SD
0	3.31875	3.17391	3.19167	3.22811	0.0645007
100	2.98684	3.22287	3.14516	3.11829	0.0982147
200	3.10787	3.11609	3.20588	3.14328	0.0443915
300	3.128	3.24169	3.17681	3.18217	0.0465688
400	3.03683	3.16422	3.09687	3.0993	0.0520347
Fig 7d
	0	100	200	300	400
unicell	8.66667	28	11.6667	10	12.6667
2-cell	244	262.667	268.667	257.333	294.667
4-cell	844	860	832	846.667	842.667
8-cell	0	0	0	0	0
big unit	0	0	0	0	0
Fig 7 ef
	0μM			100μM			200 μM
4-cell	201	210	211	212	199	207	216	205	255
2-cell	131	141	108	108	109	121	111	155	134
1-cell	7	8	10	10	5	17	6	9	13
big unit	0	0	0	0	0	0	0	0	0
8-cell	0	0	0	0		0	0	0	0
total	339	359	329	330	313	345	333	369	402
cell average
	0μM			100μM			200 μM
unicell	7	8	10	10	5	17	6	9	13
2-cell	262	282	216	216	218	242	222	310	268
4-cell	804	840	844	848	796	828	864	820	1020
8-cell	8	0	8	0	8	0	0	0	0
total	1081	1130	1078	1074	1027	1087	1092	1139	1301
average	3.18879	3.14763	3.2766	3.25455	3.28115	3.15072	3.27928	3.08672	3.23632
Fig 7e				average	SD
0	3.18879	3.14763	3.2766	3.20434	0.0537849
100	3.25455	3.28115	3.15072	3.22881	0.0562706
200	3.27928	3.08672	3.23632	3.20077	0.082532
Fig 7f
	0	100	200
unicell	8.33333	10.6667	9.33333
2-cell	253.333	225.333	266.667
4-cell	829.333	824	901.333
8-cell	0	0	0
big unit	0	0	0

## Sheet: fig8
fig 8 a b
	0μM			100μM			200 μM			300 μM
4-cell	304	307	342	241	288	247	254	212	276	35	42	61
2-cell	18	26	21	47	57	47	116	107	104	144	159	166
1-cell	2	5	2	8	4	6	13	9	7	154	142	132
big unit	0	0	0	0	0	0	0	0	0	0	0	0
8-cell	0	0	0	0	0	0	0	0	0	0	0	0
total	324	338	365	296	349	300	383	328	387	333	343	359
cell average
	0μM			100μM			200 μM			300 μM
unicell	2	5	2	8	4	6	13	9	7	154	142	132
2-cell	36	52	42	94	114	94	232	214	208	288	318	332
4-cell	1216	1228	1368	964	1152	988	1016	848	1104	140	168	244
8-cell	8	0	8	0	8	0	0	0	0	0	0	0
total	1262	1285	1420	1066	1278	1088	1261	1071	1319	582	628	708
average	3.89506	3.80178	3.89041	3.60135	3.66189	3.62667	3.29243	3.26524	3.40827	1.74775	1.8309	1.97214
fig 8a				average	SD
0	3.89506	3.80178	3.89041	3.86242	0.0429215
100	3.60135	3.66189	3.62667	3.62997	0.0248254
200	3.29243	3.26524	3.40827	3.32198	0.0620162
300	1.74775	1.8309	1.97214	1.85027	0.0926271
fig 8b
		0	100	200	300
	unicell	3	6	9.66667	142.667
	2-cell	21.6667	50.3333	109	156.333
	4-cell	317.667	258.667	247.333	46
	8-cell	10	5	0	0
	big unit	0	0	0	0
fig 8 c d
				100μM			200 μM			300 μM			400 μM
4-ce+A35:A50ll	304	303	305	297	321	289	301	272	291	284	324	317	277	296	288
2-cell	12	6	7	15	17	5	6	4	2	25	18	10	28	18	43
1-cell	0	0	0	4	5	5	4	2	3	0	0	0	2	0	5
big unit	0	0	0	0	0	0	0	0	0	0	0	0	0	0	0
8-cell	15	17	19	10	15	11	14	18	9	13	6	12	16	13	18
total	331	326	331	326	358	310	325	296	305	322	348	339	323	327	354
cell average
	0μM			100μM			200 μM			300 μM			400 μM
unicell	0	0	0	4	5	5	4	2	3	0	0	0	2	0	5
2-cell	24	12	14	30	34	10	12	8	4	50	36	20	56	36	86
4-cell	1216	1212	1220	1188	1284	1156	1204	1088	1164	1136	1296	1268	1108	1184	1152
8-cell	120	136	152	80	120	88	112	144	72	104	48	96	128	104	144
total	1360	1360	1386	1302	1443	1259	1332	1242	1243	1290	1380	1384	1294	1324	1387
average	4.10876	4.17178	4.18731	3.99387	4.03073	4.06129	4.09846	4.19595	4.07541	4.00621	3.96552	4.0826	4.00619	4.04893	3.91808
fig 8 c				average	SD
0	4.10876	4.17178	4.18731	4.15595	0.0317553
100	3.99387	4.03073	4.06129	4.02863	0.0275662
200	4.09846	4.19595	4.07541	4.12327	0.0522425
300	4.00621	3.96552	4.0826	4.01811	0.0485318
400	4.00619	4.04893	3.91808	3.99107	0.0544796
fig 8 d
	0	100	200	300	400
unicell	0	4.66667	3	0	2.33333
2-cell	12.5	12.3333	4	17.6667	29.6667
4-cell	304.5	302.333	288	308.333	287
8-cell	17	12	13.3333	14.3333	13.6667
fig 8 ef
	0μM			100μM			200 μM
4-cell	267	342		397	295	302	301	315	296
3-cell	0	0		0	0	0	0	0	0
2-cell	20	5		4	15	10	5	6	10
1-cell	0	0		3	2	1	4	2	0
big unit(1顆)	0	0		0	0	0	0	0	0
8-cell	14	13		11	10	8	5	7	11
總和	301	360		415	322	321	315	330	317
乘與細胞數後
	0μM			100μM			200 μM
unicell	0	0		3	2	1	4	2	0
2-cell	40	10		8	30	20	10	12	20
4-cell	1068	1368		1588	1180	1208	1204	1260	1184
8-cell	112	104		88	80	64	40	56	88
總和	1220	1482		1687	1292	1293	1258	1330	1292
平均	4.05316	4.11667		4.06506	4.01242	4.02804	3.99365	4.0303	4.07571
Fig 8 e					average	SD
	0	4.05316	4.11667		4.08491	0.0317553
	100	4.06506	4.01242	4.02804	4.03517	0.0220738
	200	3.99365	4.0303	4.07571	4.03322	0.0335639
Fig 8 f
	0	100	200
unicell	0	2	2
2-cell	25	19.3333	14
4-cell	1218	1325.33	1216
8-cell	108	77.3333	61.3333
big unit	0	0	0

## Sheet: fig9
fig9a b
	0μM			100μM			200 μM			300 μM			400 μM			500μM
4-cell	67	67	58	30	68	70	40	34	37	40	34	37	33	35	21	36	31	32
2-cell	217	251	205	125	108	116	178	168	154	178	168	154	132	144	112	168	132	134
1-cell	17	14	14	98	119	138	127	117	124	127	117	124	146	156	88	132	130	156
big unit	0	0	0	0	0	2	0	0	0	0	0	0	2	2	2	5	7	1
8-cell	0	0	0	0	0	0	0	0	0	0	0	0	0	0	0	0	0	0
total	301	332	277	253	295	326	345	319	315	345	319	315	313	337	223	341	300	323
cell average
	0μM			100μM			200 μM			300 μM			400 μM			500μM
unicell	17	14	14	98	119	140	127	117	124	127	117	124	148	158	90	137	137	157
2-cell	434	502	410	250	216	232	356	336	308	356	336	308	264	288	224	336	264	268
4-cell	268	268	232	120	272	280	160	136	148	160	136	148	132	140	84	144	124	128
8-cell	8	0	8	0	8	0	0	0	0	0	0	0	1	2	3	0	0	0
total	727	784	664	468	615	652	643	589	580	643	589	580	545	588	401	617	525	553
average	2.41528	2.36145	2.39711	1.8498	2.08475	2	1.86377	1.84639	1.84127	1.86377	1.84639	1.84127	1.74121	1.74481	1.79821	1.80938	1.75	1.71207
fig9a				average	SD
0	2.41528	2.36145	2.39711	2.39128	0.0223622
100	1.83333	2.06645	1.98489	1.96156	0.0965876
200	1.86377	1.84639	1.84127	1.85048	0.00962788
300	1.86377	1.84639	1.84127	1.85048	0.00962788
400	1.73186	1.73392	1.79111	1.7523	0.0274587
500	1.79429	1.72347	1.69697	1.73824	0.0410789
fig9b
	0	100	200	300	400	500
unicell	15	119	122.667	122.667	132	143.667
2-cell	224.333	116.667	166.667	166.667	129.333	145.333
4-cell	64	56	37	37	29.6667	33
8-cell	5.33333	2.66667	0	0	2	0
big unit	0	0	0	0	0	4.33333
fig9c d
	0μM			100μM			200 μM			300 μM			400 μM
4-cell	52	67	58	128	44	52	62	54	58	51	50	77	40	65	80
2-cell	172	251	205	111	248	211	128	251	217	210	197	224	171	168	274
1-cell	0	0	0	0	0	0	0	0	0	0	0	0	0	0	0
big unit	0	0	0	0	0	0	0	0	0	0	0	0	0	0	0
8-cell
total	224	332	277	250	305	269	200	319	289	268	252	305	228	244	374
cell average
	0μM			100μM			200 μM			300 μM			400 μM
unicell	0	14	14	11	12	6	10	14	14	7	5	4	17	11	20
2-cell	344	502	410	222	498	422	256	502	434	420	394	448	342	336	548
4-cell	208	268	232	512	176	208	248	216	232	204	200	308	160	260	320
8-cell	0	0	0	0	0	0	0	0	0	0	0	0	0	0	0
total	560	784	664	745	694	636	514	732	680	631	599	760	520	609	891
average	2.5	2.36145	2.39711	2.98	2.27541	2.36431	2.57	2.29467	2.35294	2.35448	2.37698	2.4918	2.2807	2.4959	2.38235
fig9c				average	SD
0	2.5	2.36145	2.39711	2.41952	0.0587417
100	2.98	2.27541	2.36431	2.53991	0.313302
200	2.57	2.29467	2.35294	2.40587	0.11847
300	2.35448	2.37698	2.4918	2.40776	0.0601372
400	2.2807	2.4959	2.38235	2.38235	0.0878997
fig9d
	0	100	200	300	400
unicell	9.33333	9.66667	12.6667	5.33333	16
2-cell	418.667	380.667	397.333	420.667	408.667
4-cell	236	298.667	232	237.333	246.667
8-cell	0	0	0	0	0
big unit	0	0	0	0	0
fig9ef
	0μM			100μM			200 μM			300 μM
4-cell	71	51	43	100	64	47	52	56	78	36	40	57
2-cell	184	233	226	267	217	189	284	167	251	197	210	216
1-cell	17	13	15	11	12	6	10	14	14	7	5	4
big unit	0	0	0	0	0	0	0	0	0	0	0	0
8-cell	0	0	0	0	0	0	0	0	0	0	0	0
total	272	297	284	378	293	242	346	237	343	240	255	277
cell average
	0μM			100μM			200 μM			300 μM
unicell	17	13	15	11	12	6	10	14	14	7	5	4
2-cell	368	466	452	534	434	378	568	334	502	394	420	432
4-cell	284	204	172	400	256	188	208	224	312	144	160	228
8-cell	0	0	0	0	0	0	0	0	0	0	0	0
total	677	683	647	945	710	572	786	572	828	545	585	664
average	2.48897	2.29966	2.27817	2.5	2.42321	2.36364	2.27168	2.4135	2.41399	2.27083	2.29412	2.39711
fig9e				average	SD
0	2.48897	2.29966	2.27817	2.3556	0.0947139
100	2.5	2.42321	2.36364	2.42895	0.055818
200	2.27168	2.4135	2.41399	2.36639	0.0669736
300	2.27083	2.29412	2.39711	2.32069	0.0548698
fig9f
		0	100	200	300
	unicell	15	9.66667	12.6667	5.33333
	2-cell	428.667	448.667	468	415.333
	4-cell	220	281.333	248	177.333
	8-cell	0	0	0	0

## Sheet: fig10
Fig 10 ab
	0μM			100μM			200 μM			300 μM			400 μM
4-cell	0	0	0	0	0	0	0	1	0	0	0	0	0	0	0
2-cell	2	1	3	2	3	3	5	7	2	0	3	4	1	2	53
1-cell	315	388	421	456	371	284	296	297	551	591	324	367	392	309	333
big unit	0	0	0	0	0	0	0	0	0	0	0	0	0	0	0
8-cell	0	0	0	0	0	0	0	0	0	0	0	0	0	0	0
total	317	389	424	462	378	293	311	317	568	593	327	371	393	311	386
cell average
	0μM			100μM			200 μM			300 μM			400 μM
unicell	315	388	421	456	371	284	296	297	551	591	324	367	392	309	333
2-cell	4	2	6	4	6	6	10	14	4	0	6	8	2	4	106
4-cell	0	0	0	0	0	0	0	4	0	0	0	0	0	0	0
8-cell	0	0	0	0	0	0	0	0	0	0	0	0	0	0	0
total	327	390	435	476	401	314	346	363	615	599	330	375	394	313	439
average	1.03155	1.00257	1.02594	1.0303	1.06085	1.07167	1.11254	1.14511	1.08275	1.01012	1.00917	1.01078	1.00254	1.00643	1.13731
fig 10 a				average	SD
0	1.03155	1.00257	1.02594	1.02002	0.0125487
100	1.0303	1.06085	1.07167	1.05427	0.0175167
200	1.11254	1.14511	1.08275	1.11347	0.0254684
300	1.01012	1.00917	1.01078	1.01002	0.000659515
400	1.00254	1.00643	1.13731	1.04876	0.0626311
fig 10 b
	0	100	200	300	400
unicell	1124	1111	1144	1282	1034
2-cell	6	8	14	7	56
4-cell	0	0	0	0	0
8-cell	0	0	0	0	0
Fig 10 cd
	0μM			100μM			200 μM			300 μM			400 μM
4-cell	0	0	0	0	0	0	0	1	0	0	0	0	0	0	0
2-cell	2	1	3	2	3	3	5	7	2	0	3	4	0	0	0
1-cell	307	315	341	385	321	339	304	287	353	417	324	394	1	2	2
big unit	0	0	0	0	0	0	0	0	0	0	0	0	312	309	361
8-cell	0	0	0	0	0	0	0	0	0	0	0	0	0	0	0
													0	0	0
total	309	316	344	387	324	342	309	295	355	417	327	398	0	0	0
cell average													0	0	0
													0	0	0
	0μM			100μM			200 μM			300 μM
unicell	307	315	341	385	321	339	304	287	353	417	324	394	313	311	363
2-cell	4	2	6	4	6	6	10	14	4	0	6	8
4-cell	0	0	0	0	0	0	0	4	0	0	0	0
8-cell	0	0	0	0	0	0	0	0	0	0	0	0	400 μM
total	319	317	355	389	335	345	314	305	357	417	330	402	312	309	361
average	1.03236	1.00316	1.03198	1.00517	1.03395	1.00877	1.01618	1.0339	1.00563	1	1.00917	1.01005	2	4	4
fig 10 c				average	SD								0	0	0
0	1.03236	1.00316	1.03198	1.0225	0.013674								0	0	0
100	1.0036	1.07012	1.06034	1.04469	0.0293281								0	0	0
200	1.10972	1.14984	1.12703	1.12886	0.0164299								0	0	0
300	1.01432	1.00917	1.01005	1.01118	0.00224778								0	0	0
400	1.00319	1.00643	1.12802	1.04588	0.0580951								314	313	365
fig 10 d													1.00319	1.00643	1.00551
	0	100	200	300	400								1.00319	1.00643	1.12802
unicell	321	348.333	314.667	378.333	327.333
2-cell	2	2.66667	4.66667	2.33333	1.66667
3-cell	0	0	0	0	0
4-cell	0	0	0	0	0
8-cell	0	0	0	0	0
big unit	0	0	0	0	0
Fig 10 ef
	0μM			100μM			200 μM			300 μM
4-cell	0	0	0	0	0	0	0	1	0	0	0	0
2-cell	5	0	2	1	2	1	3	6	2	5	1	2
1-cell	314	365	328	351	317	311	297	367	392	431	356	321
big unit	0	0	0	0	0	0	0	0	0	0	0	0
8-cell	0	0	0	0	0	0	0	0	0	0	0	0
total	319	365	330	352	319	312	300	374	394	436	357	323
cell average
	0μM			100μM			200 μM			300 μM
unicell	314	365	328	351	317	311	297	367	392	431	356	321
2-cell	10	0	4	2	4	2	6	12	4	10	2	4
4-cell	0	0	0	0	0	0	0	4	0	0	0	0
8-cell	8	0	8	0	8	0	0	0	0	0	0	0
total	332	365	340	353	329	313	303	383	396	441	358	325
average	1.04075	1	1.0303	1.00284	1.03135	1.00321	1.01	1.02406	1.00508	1.01147	1.0028	1.00619
fig 10 e				average	SD
0	1.04075	1	1.0303	1.02369	0.0172827
100	1.03652	1.06811	1.05975	1.05479	0.0133661
200	1.10645	1.11658	1.11491	1.11265	0.00443452
300	1.01432	1.00917	1.01005	1.01118	0.00224778
fig 10 f
		0	100	200	300
	unicell	335.667	326.333	352	369.333
	2-cell	2.33333	2.66667	7.33333	5.33333
	4-cell	0	0	0	0
	8-cell	0	0	0	0
	big unit	0	0	0	0

## Sheet: fig11
fig11 a b
	0μM			100μM			200 μM			300 μM			400 μM
4-cell	2	1	13	0	0	0	0	1	0	0	0	0	0	0	0
2-cell	16	50	42	12	6	51	43	31	6	27	14	26	7	2	2
1-cell	296	331	287	356	333	299	382	306	315	298	308	311	328	301	317
big unit	0	0	0	0	0	0	0	0	0	0	0	0	0	0	0
8-cell	0	0	0	0	0	0	0	0	0	0	0	0	0	0	0
total	314	382	342	368	339	350	430	338	321	325	322	337	335	303	319
cell average
	0μM			100μM			200 μM			300 μM			400 μM
unicell	296	331	287	356	333	299	382	306	315	298	308	311	328	301	317
2-cell	32	100	84	24	12	102	86	62	12	54	28	52	14	4	4
4-cell	8	4	52	0	0	0	0	4	0	0	0	0	0	0	0
8-cell	8	0	8	0	8	0	0	0	0	0	0	0	0	0	0
total	344	435	431	380	353	401	488	372	327	352	336	363	342	305	321
average	1.09554	1.13874	1.26023	1.03261	1.0413	1.14571	1.13488	1.10059	1.01869	1.08308	1.04348	1.07715	1.0209	1.0066	1.00627
fig11 a				average	SD
0	1.09554	1.13874	1.26023	1.16484	0.0697216
100	1.03261	1.0413	1.14571	1.07321	0.051393
200	1.13488	1.10059	1.01869	1.08472	0.0487444
300	1.08308	1.04348	1.07715	1.0679	0.0174389
400	1.0209	1.0066	1.00627	1.01126	0.00681804
fig11 b
		0	100	200	300	400
	unicell	304.667	329.333	334.333	305.667	315.333
	2-cell	36	23	26.6667	22.3333	3.66667
	4-cell	5.33333	0	0.333333	0	0
	8-cell	0	0	0	0	0
	big unit	0	0	0	0	0
fig11 cd
	0μM			100μM			200 μM			300 μM			400 μM
4-cell	2	1	2	0	0	0	0	1	0	0	0	0	0	1	0
2-cell	12	27	22	5	6	15	12	11	6	17	14	15	7	4	8
1-cell	334	356	357	394	318	331	452	306	298	336	427	347	368	328	357
big unit	0	0	0	0	0	0	0	0	0	0	0	0	0	0	0
8-cell	0	0	0	0	0	0	0	0	0	0	0	0	0	0	0
total	348	384	381	399	324	346	469	318	304	353	441	362	375	333	365
cell average
	0μM			100μM			200 μM			300 μM			400 μM
unicell	334	356	357	394	318	331	452	306	298	336	427	347	368	328	357
2-cell	24	54	44	10	12	30	24	22	12	34	28	30	14	8	16
4-cell	8	4	8	0	0	0	0	4	0	0	0	0	0	4	0
8-cell	8	0	8	0	8	0	0	0	0	0	0	0	0	0	0
total	374	414	417	404	338	361	496	332	310	370	455	377	382	340	373
average	1.07471	1.07812	1.09449	1.01253	1.04321	1.04335	1.05757	1.04403	1.01974	1.04816	1.03175	1.04144	1.01867	1.02102	1.02192
fig11 c				average	SD
0	1.07471	1.07812	1.09449	1.08244	0.00863115
100	1.01253	1.04321	1.04335	1.03303	0.0144958
200	1.05757	1.04403	1.01974	1.04044	0.0156513
300	1.04816	1.03175	1.04144	1.04045	0.00673685
400	1.01867	1.02102	1.02192	1.02054	0.00137101
fig11 d
	0	100	200	300	400
unicell	1047	1043	1056	1110	1053
2-cell	61	26	29	46	19
4-cell	5	0	1	0	1
8-cell	0	0	0	0	0
big unit	0	0	0	0	0
fig11 e f
	0μM			100μM			200 μM			300 μM
4-cell	4	3	1	8	0	0	0	1	0	0	0	0
2-cell	0	0	0	0	0	0	0	0	0	0	0	0
1-cell	3	2	0	5	6	15	6	5	2	3	5	4
big unit	390	412	388	390	386	304	374	311	377	299	287	333
8-cell	0	0	0	0	0	0	5	0	0	0	0	0
total	397	417	389	403	392	319	385	317	379	302	292	337
cell average
	0μM			100μM			200 μM			300 μM
unicell	390	412	388	390	386	304	374	311	377	299	287	333
2-cell	6	4	0	10	12	30	12	10	4	6	10	8
4-cell	16	12	4	32	0	0	0	4	0	0	0	0
8-cell	0	0	0	0	0	0	20	0	0	0	0	0
total	420	428	400	432	406	334	406	325	381	305	297	341
average	1.05793	1.02638	1.02828	1.07196	1.03571	1.04702	1.05455	1.02524	1.00528	1.00993	1.01712	1.01187
fig11e				average	SD
0	1.05793	1.02638	1.02828	1.03753	0.00863115
100	1.07196	1.03571	1.04702	1.05157	0.0151421
200	1.05455	1.02524	1.00528	1.02835	0.0202341
300	1.00993	1.01712	1.01187	1.01298	0.00303752
fig11f
	0	100	200	300
unicell	396.667	396.667	388	360
2-cell	7	26	13	12
4-cell	12	0	0	0

[truncated: 1 more sheets: table]
